# Supplementary material for: Uncovering Key Parameters in Perfluorosulfonic Acid (PFSA) Membrane Fuel Cells to Enhance Performance
Source: Membranes (Basel). 2025 Feb 20;15(3):65. doi: 10.3390/membranes15030065 (PMC11944044; doi:10.3390/membranes15030065)
Supplement: Supplementary file 1 [file membranes-15-00065-s001.zip]

Archive with 1 entries (1 files):
- membranes-3445475-supplementary.pdf
